# Supplementary material for: Gaze-Speech Coordination During Narration in Autism Spectrum Disorder and First-Degree Relatives
Source: Brain Sci. 2026 Jan 19;16(1):107. doi: 10.3390/brainsci16010107 (PMC12839432; doi:10.3390/brainsci16010107)
Supplement: Supplementary file 1 [file brainsci-16-00107-s001.zip]

Archive with 1 entries (1 files):
- brainsci-3888504-supplementary.pdf
